# Supplementary material for: Robust Superhydrophobic Brass Mesh with Electrodeposited Hydroxyapatite Coating for Versatile Applications
Source: Molecules. 2022 Aug 31;27(17):5624. doi: 10.3390/molecules27175624 (PMC9457535; doi:10.3390/molecules27175624)
Supplement: Supplementary file 1 [file molecules-27-05624-s001.zip]

Archive with 1 entries (1 files):
- molecules-1843646-Supplementary.pdf
